# Supplementary material for: Prevalence and Antimicrobial Susceptibility of Bovine Mycoplasma Species in Egypt
Source: Biology (Basel). 2022 Jul 20;11(7):1083. doi: 10.3390/biology11071083 (PMC9312167; doi:10.3390/biology11071083)
Supplement: Supplementary file 1 [file biology-11-01083-s001.zip]

Archive with 1 entries (1 files):
- biology-1766463-supplementary.pdf
